# Supplementary material for: Differential metabolic pathways underlie THC- and CBD-mediated inhibition of B-cell activation in both young and aged mice
Source: Front Immunol. 2025 Jun 17;16:1605474. doi: 10.3389/fimmu.2025.1605474 (PMC12208840; doi:10.3389/fimmu.2025.1605474)
Supplement: Supplementary file 2 [file Table1.xlsx]

## Sheet: A- ACT C-CBD
	A,1	A,2	A,3	A,4	A,5	A,6	A,7	C,1	C,2	C,3	C,4	C,5	C,6	C,7	treatment, mouse
	ACT	ACT	ACT	ACT	ACT	ACT	ACT	CBD	CBD	CBD	CBD	CBD	CBD	CBD
XANTHINE	246135	161940	164683	140120	40326.1	51792.8	503795	40535.1	198627	308900	210934	52647	245853	211888
VALINE	9.32134e+06	1.20667e+07	1.28238e+07	1.3601e+07	1.97094e+06	1.17237e+06	1.0209e+07	935422	1.15546e+07	1.15469e+07	8.53887e+06	1.3248e+06	1.40384e+07	9.97307e+06
UROCANATE	2.44771e+06	3.25158e+06	3.32361e+06	3.89263e+06	132118	225493	3.02968e+06	163131	3.47346e+06	3.17839e+06	2.33787e+06	427157	3.86295e+06	2.82698e+06
URIDINE MONOPHOSPHATE	61114.3	66665.4	74175.4	73116.5	126173	73045.9	53101.6	56294.9	50874.6	61285.1	44614.2	19070.6	78175.1	51915.3
URIDINE DIPHOSPHATE-N-ACETYLGALACTOSAMINE	28141.8	40455.6	42846.9	40526.6	8459.17	3151.43	31150.2	5821.42	36978.2	35451.9	24578.8	1910.09	40618.3	29505.4
URIDINE DIPHOSPHATE GLUCOSE	35606.1	42630.3	55329.4	58134.2	21209.9	16868.2	38077.1	10275.4	39866.8	47112	36321.1	5888.77	65387.6	42202.6
URIDINE 5'-DIPHOSPHATE	29986.2	42501.8	48390.9	49105.3	32794.3	30168.5	38766.5	7689.72	37764.2	35140.6	36607	13606.5	44590.2	32117.6
URATE	128640	119955	135588	99752.9	49243.2	64760.5	120442	40161.3	117792	126591	135803	62713.5	119415	126978
TYROSINE	99020.1	175301	104643	93233	1.35954e+06	785874	86884.1	719526	137331	164793	95271	1.01672e+06	89763.3	140657
TRYPTOPHAN	110930	69078	80953.7	72342.7	290317	240793	97180.5	153555	79947.8	84739.1	87277.7	241419	81476.3	91902.7
TREHALOSE	1.62345e+06	2.06627e+06	2.45685e+06	2.77581e+06	138183	344906	1.6252e+06	89469.7	1.93802e+06	1.98536e+06	1.61169e+06	230732	2.77744e+06	403297
trans-3-Indoleacrylic acid	110194	69996.1	82029.7	70768.7	256244	212293	98472.2	139958	78232.7	82895.5	86698.8	212920	82559.3	89931.1
trans-10-Heptadecenoic Acid	26274.5	54152.1	42126.9	50973.7	8520.9	13876	45858.2	16482.3	30689.3	50311.5	43108.2	11441.4	64678.8	51138.5
THREONINE	6.83052e+06	1.04439e+07	9.07995e+06	1.23299e+07	936309	505652	1.07724e+07	365907	1.37811e+07	9.31381e+06	7.1037e+06	575518	1.4095e+07	9.65956e+06
Thiamine	41815.8	47305.9	67296.7	58679.3	45676	22090	43688.9	19935.4	51606.3	52107.2	36279.5	26747.9	58484.8	40302.1
TAURINE	101707	163419	110626	92246.7	3.52797e+06	2.99187e+06	98158	3.9808e+06	117838	163863	91131.9	2.65253e+06	111793	160437
Stearoyl ethanolamide	43886.4	55299.6	54047.9	53713.1	76429.3	62373.2	68578	4324.29	45226.2	48681.3	48651	113584	59409.6	69238.4
SERINE	758786	1.16375e+06	954580	1.42593e+06	476336	363227	1.17779e+06	254080	2.66477e+06	1.09711e+06	863836	465178	1.5055e+06	1.13154e+06
SARCOSINE	2.94219e+06	2.96773e+06	2.38634e+06	2.46179e+06	1.3161e+06	1.00988e+06	2.93318e+06	903785	2.96732e+06	3.01797e+06	2.55118e+06	938601	2.44871e+06	2.89832e+06
QUINOLINATE	48127.4	69000	65034.1	79867.4	55561	59115.2	54018.8	80669.1	60207.7	68215.2	47054.8	27815.3	68976.1	50314.6
Pyruvic acid	968452	1.08394e+06	1.27953e+06	1.19953e+06	54304.5	81057.2	1.02652e+06	36107.3	1.07851e+06	1.06487e+06	896923	59612	1.42167e+06	959322
PYRIDOXINE	325097	382990	364400	402626	1.05832e+06	688018	309710	371188	343005	288656	163610	708267	366675	102162
Propionylcarnitine	959088	1.06116e+06	1.23041e+06	1.21559e+06	61610	57587.6	948558	47832.4	1.00247e+06	1.0047e+06	928281	62797.2	1.254e+06	876435
PROLINE	3.3016e+06	4.23505e+06	4.61072e+06	5.26891e+06	7.19545e+06	7.16965e+06	4.22191e+06	6.0657e+06	5.02517e+06	4.56164e+06	3.75786e+06	5.7521e+06	5.01134e+06	4.25803e+06
Prolinamide	1.8554e+06	2.67506e+06	2.77651e+06	2.47353e+06	109985	112860	2.29772e+06	90521.5	2.27389e+06	2.78886e+06	1.80329e+06	140089	2.73988e+06	1.81181e+06
PHOSPHORYLCHOLINE	41944.9	48503.5	55948.1	52929.8	1.38934e+06	922165	42217.3	761928	51920.6	44907.6	37147.6	307270	52005.5	42813.8
Phosphoric acid	6.71116e+06	3.96133e+06	8.16397e+06	8.34313e+06	2.13248e+07	2.04462e+07	3.15804e+06	1.22845e+07	8.24616e+06	7.11856e+06	4.82344e+06	2.28541e+07	4.39744e+06	6.06819e+06
PHENYLALANINE	164079	946109	872116	1.14723e+06	1.54108e+06	1.15042e+06	668460	813951	984394	799977	508622	1.38333e+06	978987	112041
Phenylacetylglycine	7867.44	8187.69	9292.09	8473.35	107016	70167.7	13846.1	88108.2	8272.07	8187.44	8974.19	77224.5	10075	10061.9
Pentadecanoic Acid	1.03985e+06	1.31339e+06	1.40675e+06	1.5914e+06	43307.2	58930.7	1.02315e+06	84941.3	1.34858e+06	1.22962e+06	863696	71055.4	1.71151e+06	1.01605e+06
PANTOTHENATE	477594	152765	253145	349428	247440	129286	402247	80929.5	61974	198602	322143	91049.3	434522	417613
Palmitoyl sphingomyelin	26771.1	29867.4	32927	29099.8	211382	164203	40049.2	166910	26898.4	29629.7	29677.5	168134	33975.8	36027.2
Palmitoyl ethanolamide	44213.9	55587.9	54329.6	54008.3	54667.4	49820	66081.3	5191.48	45461.9	48935.1	49451.8	92120.1	59719.3	69991.9
Palmitoleic acid	498911	576962	732261	791353	51534.9	79205.5	420813	99088.6	675314	625647	446664	68139.7	740888	426952
Palmitic acid	7.89559e+07	1.63003e+08	7.63662e+07	1.76364e+08	6.01926e+06	5.13288e+06	7.92262e+07	6.61109e+06	8.50404e+07	1.57976e+08	8.37078e+07	7.7754e+06	2.13246e+08	8.88462e+07
OXOPROLINE	5.15678e+06	4.16271e+06	4.50591e+06	4.27412e+06	7.0896e+06	8.20969e+06	3.24467e+06	5.99461e+06	799961	4.85379e+06	4.152e+06	1.0001e+07	5.60566e+06	3.6607e+06
OPHTHALMATE	75151.5	79057.7	83876.6	72199.9	29761.2	28258.6	70607.3	21550.5	99857.4	70136.5	63513.8	10592.6	74820.9	89155
O-PHOSPHOETHANOLAMINE	26299.3	34511.1	40661.9	36639.5	233779	168781	27588.8	175352	34724.3	31559.1	25044	67628.7	40272.4	26792.1
Oleic acid	1.505e+06	1.85567e+06	2.30447e+06	2.45526e+06	161168	186254	1.66873e+06	186171	1.99669e+06	1.688e+06	1.42151e+06	194506	2.35502e+06	1.67814e+06
Oleamide	39037.2	49079.5	48578.6	48116.3	12277.4	57383.8	58344.3	121371	40649.6	43755.1	43275.3	28857.1	53397.7	61588
O-ACETYLCARNITINE	1.20327e+06	1.70514e+06	1.54662e+06	1.77827e+06	278969	261351	629447	262903	76966.3	1.46415e+06	1.29213e+06	219512	1.87964e+06	1.58589e+06
Nonanoic acid	3.38581e+06	3.0933e+06	3.43913e+06	3.53715e+06	148348	207240	3.75124e+06	148922	5.16418e+06	2.70215e+06	2.10839e+06	226196	4.203e+06	2.96091e+06
NICOTINAMIDE	420499	428656	380890	437188	1.2785e+06	1.32952e+06	591348	1.13493e+06	548893	421355	458370	790423	559038	504768
N-Benzylformamide	79474.7	445980	453660	260124	339842	213284	234789	176638	614209	137677	247520	259225	1.05963e+06	276558
N-ACETYLNEURAMINATE	99731.7	129564	152499	126750	14294.3	16813.9	111045	10116.2	104461	130739	109760	15478.3	117801	117417
N-ACETYLASPARTATE	53509.2	67943.6	95447	66476.4	53919.4	58193.2	56380.1	37910.8	69865	61179.8	50468.2	21954	81685.3	56310
N,N-DIMETHYLARGININE	33970.8	35797.2	49053.1	43808.9	43658.6	59660.9	33441.8	37162.2	40639.1	40118.5	28292.9	44713.7	44381.4	37295.6
N,N,N-TRIMETHYLLYSINE	23656.9	31860	40537	36323.1	29837.1	33784.4	24587.9	25887.3	31354.9	29284.9	21956.6	27642.2	37930.4	24240.2
N,5-Bis(3-(trifluoromethyl)phenyl)oxazol-2-amine	7517.15	9777.67	8116.57	9350.01	11444.4	13531	13209.4	6566.74	11894	9568.19	8781.05	13320.5	10663.9	14084.8
Myristyl sulfate	16162.7	32643.4	29046.8	33239.6	20968	23019.5	31961.6	24359.5	20058.9	30579.3	28773.8	23523.2	36048.4	64889
Myristic acid	1.56322e+06	1.8783e+06	1.99704e+06	2.39045e+06	78238.2	95044.8	1.53639e+06	145324	1.97244e+06	1.78601e+06	1.31656e+06	109954	3.28968e+07	1.52176e+06
METHYLTHIOADENOSINE	10907.6	10225.8	10556.3	10101.3	58286.5	42784.2	15471.5	57313.3	12690.6	9740.03	9939.89	11899.5	11455.9	14297.9
METHIONINE	97394.2	73747.1	78255.8	74547.4	817092	760486	104833	524222	86083	95738.7	88108.2	815571	90231.2	99548.7
MALATE	1.10491e+06	223622	2.38464e+06	2454743	844126	720986	296253	606406	3.65086e+06	125729	1.44605e+06	323304	175142	1.21788e+06
LYSINE	288314	75096	71695.4	577386	667558	444935	130480	319057	85301.8	43086.8	295811	482155	406558	28837.7
L-Methionine sulfoxide	86851.4	83927.8	87992.6	81067.7	47234.1	43023.8	88505.1	26214	83852.1	89387.2	91551.1	46868.5	81944	88973.3
Linoleic Acid	110534	163776	222086	58784.7	36715.4	45523.2	70277.9	51956.1	324702	56140.3	75743.7	45359.2	62360.8	68668.6
Lignoceric acid	51638.2	57234.8	43910.5	55429.4	10078	9384.33	51543.9	7976.96	30898.8	52745.4	45414.2	13562.9	67133.4	59697.4
L-Iditol	288022	290953	400529	320286	675009	621290	142760	1.78763e+06	130932	592226	158502	759194	158720	146779
Leucine	1.38133e+06	1.22218e+06	2.7211e+06	1.77954e+06	5.08416e+06	4.45687e+06	1.01521e+06	3.17977e+06	1.39394e+06	1.12278e+06	814217	4.81171e+06	1.42135e+06	1.07469e+06
L-Cysteine-S-sulfate	59755	76377.9	73792.5	83621.5	171183	209345	68760.2	112448	75854	72710.7	53743.8	214545	85195.2	63004.1
L-CARNITINE	282454	135764	443572	1.34264e+06	2.10513e+06	1.69564e+06	115777	2.34215e+06	280617	110977	124714	1.27095e+06	1.11651e+06	666629
L-ALANINE	943542	884685	1.60659e+06	1.01984e+06	391606	289104	661167	230312	743899	893911	697627	191924	949707	701628
LACTATE	1.79203e+06	9.55261e+06	1.00599e+07	1.1524e+07	925642	1.20131e+06	9.28817e+06	841547	5.10322e+06	7.98087e+06	7.01302e+06	1.19706e+06	1.08365e+07	8.11101e+06
KYNURENATE	638126	857528	818547	940084	59183.1	55403.5	849956	42659.9	1.02576e+06	737491	540829	86701.1	931000	707222
ISOLEUCINE	2.20943e+06	1.69782e+06	4.66877e+06	2.44509e+06	2.44704e+06	2.04654e+06	1.57599e+06	1.59386e+06	2.13525e+06	1.52791e+06	1.20728e+06	2.5884e+06	1.94151e+06	1.4804e+06
INOSINE	70870.7	48349	54286.2	47849.4	43020.8	38737.2	71737.9	157563	61809.7	60784.8	56876.5	27134.4	60341.4	61623.3
HYPOXANTHINE	216430	43491.3	42879.7	97425.1	1.52194e+06	1.12297e+06	58515.3	3.87782e+06	56182.5	50499.8	53584.4	987507	57028.3	56472
HYPOTAURINE	68851	69016.9	72077.1	76613.4	44831.4	32787	64789.6	28178.3	71111.5	61702.1	45148.6	8389.27	66217.2	61163.8
Hippuric acid	12148.5	15286	13968.9	15367.9	7034.45	6710.87	14465.7	4473.41	16768	14710.4	17055.9	9584.04	16094.4	18149.4
GUANOSINE MONOPHOSPHATE	23165.7	25987.4	36332	32704.3	59507.3	40129.2	23470.8	23962.9	26339.2	24903	21095	13817.8	35433	23918.6
GUANOSINE DIPHOSPHATE	23760.7	31261.5	35148	32185.5	21351.5	19034.7	23206.2	4932.39	29615	31156.6	20205.2	6334.9	35300.2	26538.8
GUANINE	69154	57662.4	56381.3	58442.7	38230.7	22388.4	73164.5	126765	110107	71335.6	77213.2	13331	65019.8	87404.1
GUANIDINOACETATE	960728	1.13443e+06	1.06465e+06	972819	27349.1	20256.4	967146	59438	2.01625e+06	1.05547e+06	788753	26737.5	738071	1.02742e+06
GLYCOLATE	8.94483e+07	8.75697e+07	1.66799e+08	124305036	1.80495e+07	1.25705e+07	1.11506e+08	1.78607e+07	9.3771e+07	8.4517e+07	7.02708e+07	1.83625e+07	1.22192e+08	8.27396e+07
GLYCINE	2.98457e+06	3.06571e+06	2.98488e+06	3.01601e+06	343619	232207	3.25443e+06	223072	3.11634e+06	3.20659e+06	2.11632e+06	177147	2.58231e+06	3.15077e+06
Glycerophosphocholine	79197.4	210185	189514	88108.2	440238	380460	74757.1	233644	94287	69251.7	68162.4	219633	356660	68931.6
GLUTATHIONE REDUCED	72956.6	87772.4	98687.3	83754.4	52900.6	27380.6	87154.8	14119.9	90537	97364.4	59421.9	23087.2	118416	66864.2
GLUTAMINE	2.60731e+06	314140	86692.3	1.18585e+06	1.35688e+07	1.20639e+07	341633	1.21232e+07	3.39629e+06	94797.6	302037	1.27212e+07	83035.1	901393
GLUTAMATE	3.22778e+06	4.64025e+06	3.98254e+06	6.35812e+06	6.77103e+06	5.35893e+06	4.78131e+06	6.33369e+06	6.06409e+06	4.64294e+06	3.46952e+06	5.93331e+06	6.45834e+06	4.37003e+06
GLUCOSE 6-PHOSPHATE	36992.1	37050.8	55783.9	50931.8	29828.1	21689.2	40020.8	9631.09	39325.8	36210.9	37791.4	5118.39	45838.8	31542.4
GAMMA-AMINOBUTYRATE	3.54958e+06	4.91734e+06	5.54164e+06	5.8056e+06	518838	417194	252063	487818	4.18834e+06	4.73007e+06	3.6235e+06	461799	6.02704e+06	4.09332e+06
FOLATE	36575.4	35923.7	55391.1	46213.9	13130.2	8370.54	33397.8	5875.25	36024.8	34918.5	37691.3	9911.69	43741.6	31647.7
D-RIBOSE 5-PHOSPHATE	62300.2	67959	71847.5	70342.9	44716.8	27217.8	56745.3	169927	61366.4	56212.5	50522.9	11729.1	79866.1	69701.6
D-ORNITHINE	1.88179e+06	1.64277e+06	2.96344e+06	2.319e+06	298493	375976	1.40532e+06	288918	2.04325e+06	1.95058e+06	1.2585e+06	420991	2.31425e+06	1.21474e+06
DL-Dipalmitoylphosphatidylcholine	24719.2	33523.7	32764.8	45584.3	976648	705619	39852	1.28598e+06	74280.2	29511.5	29559.2	1.01725e+06	34693.6	36477.2
DL-4-Hydroxyphenyllactic acid	75090.6	86633	69905.8	80912.9	48398.9	40243.8	98757.6	20343.1	86409.4	74983.9	113046	17119.5	88108.2	121317
Dihydroxyacetone Phosphate	59479.2	71907	72498.8	71739.3	48738.3	18538.5	56926	34884.9	61922.7	59113.9	52696.4	10427.2	83988.3	72082.5
DIETHANOLAMINE	2.40531e+06	2.98786e+06	1.35356e+06	3.55909e+06	574371	525932	2.77132e+06	62193.2	2.88023e+06	2.55909e+06	2.19819e+06	861280	3.35562e+06	2.74404e+06
DEOXYGUANOSINE	60088.8	55097.2	37751.1	76639.7	149798	107210	61199.3	127448	64060	33729.7	37318.2	88108.2	42671.9	46423
D-(+)-Pipecolinic acid	4.26745e+06	4.79012e+06	6.06528e+06	6.01055e+06	533147	356417	4.33618e+06	295323	5.14342e+06	4.56637e+06	3.94698e+06	408693	5.98262e+06	4.26051e+06
CYTIDINE MONOPHOSPHATE	27029.7	30578.4	43296.2	37299.5	31361.7	16317.3	28240.4	13822.9	33358.2	33682	23451	2070.95	36146.4	26051.2
CYTIDINE	97670.9	59720.3	69921.4	64793.8	20160.4	22835.6	76536.3	34679.3	70410.7	90435.5	76879.7	24896.1	78958.9	73388.9
CYSTINE	38730.2	44533.5	59598.9	51526.5	760441	708748	43379.5	492196	66205.3	39909.6	33342.3	955423	51627.1	37363.5
CREATININE	5.46768e+06	6.29423e+06	4.28157e+06	4.01951e+06	1.66237e+06	1.81411e+06	1.62919e+07	1.54582e+06	5.32652e+06	8.24478e+06	1.21093e+07	2.22352e+06	6.26809e+06	1.39842e+07
CREATINE	1.55156e+06	608734	304658	451984	1.68517e+06	2.00853e+06	202577	1.90644e+06	636369	2.6253e+06	408683	1.84243e+06	342556	173816
CITRULLINE	40170	74621.8	56947.2	50690.1	149448	182326	42265.8	206421	220430	82879.4	87806.5	192350	403427	239618
CIS-4-HYDROXY-D-PROLINE	605591	487844	100219	552713	3.85271e+06	3.79829e+06	331066	2.74763e+06	398276	274318	209614	4.27136e+06	90644.2	276749
Choline	996249	2.89742e+06	1.29691e+06	1.41675e+06	3.41531e+06	1.40094e+06	1.0406e+06	1.9483e+06	2.15942e+06	968568	708198	3.00933e+06	604914	839391
CDP-ETHANOLAMINE	24247.5	26686.7	36390.1	32246.8	12662.4	9457.98	22723.3	6804.07	30902.5	27217.7	20607.8	3375.86	34116.5	22679.3
CARNOSINE	35541.1	41416.6	46928.1	50094.7	29012.4	35445.3	42357.2	23044.5	112253	44145.7	30381.5	35479.6	47554.1	42665.2
Cannabidiol	63764.6	90444.1	72405.3	90023.8	2447.92	202414	102807	981049	66750.7	100814	90562.1	1.2544e+06	114743	93303.8
Bis(4-ethylbenzylidene)sorbitol	22698.4	31236.9	30529.9	26851	761144	857027	37133.6	555681	25546.8	27498.5	27542.9	1.35797e+06	32327	33989
Bis(3,5,5-trimethylhexyl) phthalate	1.4492e+06	1.81638e+06	2.45636e+06	2.38586e+06	29413.1	20332.4	1.54694e+06	16994.2	1.66275e+06	1.98036e+06	1.67241e+06	39914.6	2.65584e+06	1.41829e+06
Bis(2-ethylhexyl) phthalate	860450	1.19561e+06	1.36519e+06	1.37947e+06	624411	524014	1.12395e+06	467911	1.27064e+06	1.07938e+06	997559	828563	1.40827e+06	937178
BETAINE	4.78046e+06	9.28998e+06	1.02059e+07	1.11772e+07	3.95723e+06	3.95214e+06	7.81139e+06	3.41429e+06	1.02973e+07	9.2595e+06	7.07404e+06	3.84737e+06	1.02956e+07	8.23669e+06
ASPARTATE	1.02392e+06	1.95867e+06	669061	2.75127e+06	4.05012e+06	3.02453e+06	628443	2.4894e+06	1.50581e+06	2.02448e+06	1.48984e+06	2.19537e+06	2.52009e+06	1.86805e+06
ASPARAGINE	91636.9	88108.2	114517	109029	619664	642154	91020.3	420751	83296.1	99938.6	77348.5	666297	95232.6	89670.5
ASCORBATE	105470	179549	161273	134491	58032.4	79462.9	118112	210957	129469	179437	116075	80732.9	124995	124891
Argininosuccinic acid	21817.9	24739.3	32763.9	31133.6	39078.7	33628.9	22959.1	20325.7	27002.3	24091.6	20062.1	9911.46	33731.2	22504.8
ARGININE	4.58533e+06	4.35283e+06	5.08983e+06	7.90076e+06	1.09668e+07	1.16682e+07	4.54635e+06	9.29075e+06	1.28728e+07	5.45219e+06	7.314e+06	1.36079e+07	4.97626e+06	4.47831e+06
Arachidonic acid	27102.3	54268.3	41652.8	52579.5	17372.9	15355.3	45759.8	18517.6	31656.1	50011.6	42518.3	14530.6	63653.8	50438.7
AMINOADIPATE	41782.6	43871.5	93601.2	68456.1	10255.8	9922.78	90572	10774.4	292202	46762.3	48976	11502.5	110689	83415.3
Allopurinol	78249	52679.1	71367.3	52925.3	161600	107940	87037.3	719104	67265	67232.9	90823.7	85752.3	68155.6	79893.3
ALLANTOIN	83025.2	77639.1	82338.3	91059.8	52631.5	48079.3	88108.2	23807.1	97229.4	95071.2	103548	64428.6	98800.1	88108.2
ADENOSINE-MONOPHOSPHATE	81382.4	91818	66925.3	65279.8	1.74089e+06	1.32543e+06	54618.7	562750	62455.5	55958.5	41720	465725	62461.2	54143.2
ADENOSINE DIPHOSPHATE RIBOSE	29442.1	38511.8	44551.1	41356.6	44139.9	36920.4	31046.9	24133.6	36573.6	33193.4	23780.3	12084.5	41221.8	28202.5
ADENOSINE 5'-DIPHOSPHATE	24690.1	27554.6	39334.9	34484.5	19292.3	9432.76	25162.8	4728.58	30470.9	30766.7	20861.8	1378.35	33383.3	23720.4
ADENINE	72487.5	334481	623988	663482	64262.6	42270.9	486630	38539.7	1.86772e+06	452362	143555	27410.7	600043	384276
Acetyl-?-methylcholine	143556	125530	143759	165150	123104	100830	123794	227243	129312	133695	116999	62438	123545	133116
703.56751@2.457	26090.3	26011.8	29103	26749.8	10380.3	7645.39	32469.9	9419.68	26167.7	24824.1	25689.5	7495.99	30684.7	31536.9
637.30019@1.437	23283.6	34934.7	27584.4	43275.1	641.864	489.155	19309	737.958	25410.5	28735.5	21248	852.996	37196.5	16029.8
625.20928@1.394	19976.2	24783.5	27770.5	22539.2	10889.9	12241	33414.4	9557.43	23399.9	21926.6	22708.9	13121.5	28382.7	27883.2
5-Aminovaleric acid	2.33129e+06	2.62289e+06	2.83687e+06	2.97566e+06	133667	115702	2.30812e+06	158150	2.6665e+06	2.45685e+06	2.05387e+06	201573	3.30572e+06	2.25728e+06
5,5-dimethyl-2-{[(2-phenylacetyl)amino]methyl}-1,3-thiazolane-4-carboxylic acid	53504.7	22155.6	24231.9	21627.3	1.99064e+06	2.29766e+06	29737.1	1.48319e+06	19625.3	22000	22056.7	2.40184e+06	24946.7	27218.9
4-tert-Octylphenol	3.52154e+06	4.21614e+06	5.58364e+06	5.53294e+06	262541	191293	3.48574e+06	216553	4.23342e+06	3.79185e+06	2.9261e+06	263275	5.26592e+06	3.25747e+06
4-Acetamidobenzoic acid	7444.19	9681.28	8065.23	9535.85	26404.3	48825	13083.9	27856.2	11818.7	9511.11	8694.48	35968.4	10564.2	13835.1
460.4125@1.454	21478	29312	30347.4	25188.2	5349.35	34581.9	36125.9	3722	23822	23356	24992	4253.63	31209.8	29990.7
365.10258@8.943	1.29211e+06	1.47145e+06	1.54556e+06	1.73993e+06	55555.5	113380	1.65278e+06	45333.7	1.82368e+06	1.54871e+06	1.24828e+06	101751	2.44228e+06	1.6092e+06
362.20939@1.47	25980.8	35234.6	36706.6	29790.8	9623.92	10289.2	42695.1	864.803	28816.2	29365.1	30075.7	13127.4	37515.8	37377.8
340.0255@9.768	32736.3	38960.8	44940.7	42516.3	11313.8	7475.93	29290.2	7058.67	42447.6	36072.4	27928	2851.49	41773.9	27552.8
338.33997@1.532	48467	55525.7	84639.3	53914.9	14121.2	3722.06	68565.6	14585.6	45411	78487.1	48959.2	1822.7	144775	69677.1
335.10403@1.688	10640.2	11188.2	13457.1	12102.6	380483	324782	18726	292143	11187.5	12161	12099.1	504008	13583.2	14661
335.10395@2.543	40960.4	33679.8	34570	32454.1	972807	1.25546e+06	43312.8	889131	40142.8	31580.3	32647	1.2199e+06	39933.9	43667.7
335.10392@2.883	58428.1	45330.2	47697.7	48968.5	150883	177353	68286	111504	55688.4	45267.9	61104.6	191266	60451.7	64744.6
326.37599@2.54	25338.8	21415.2	22742	21344.1	15148.8	13737	28331.7	12958.8	26408.1	19671.6	20314.9	19887.5	26263.3	28905.2
319.00671@5.753	118971	125428	105358	104284	30314.7	22727.3	132410	9001.75	131534	130865	118884	27450.8	109880	174621
307.11245@2.767	128345	133885	123081	126394	113736	137504	155936	96732.4	133540	115883	176588	166358	137633	192404
2-Aminonicotinic acid	527173	675519	773023	832463	24840.2	58413	694915	63027.4	716396	635492	516575	85249.3	776282	649506
2-Amino-1,3,4-octadecanetriol	24226.3	25986.3	29501.1	30794	28793.7	38577.6	41342.2	13595.3	25142.6	27493.6	28202.8	48882.9	34174.1	39917.1
297.05526@7.859	106260	98443.3	85066.1	74907.8	88108.2	98131.4	90430.9	69348.6	109740	72597.5	71967.5	118025	86703.4	88942.8
284.32941@2.829	57780	48626.8	127597	51633.4	7570.35	6206.93	67571.8	6269.59	59738.3	94838.1	64556.6	23101.3	84981.3	63716.3
283.17347@1.6	14217.5	8926.99	19182	27985.6	246.205	87.9666	41827.7	613.526	16298.7	9938.42	6932.48	348.487	10950.3	36199
282.18933@3.027	119327	72082	75264.6	68179.8	162.143	324.889	98432	205.418	84218.8	67247.2	76505.4	19.3887	80930	87437.2
274.27260@1.73	79351.5	90185.5	104108	96578.3	404537	391248	131989	126949	96963	87606.8	88451.8	462907	107179	125191
270.31395@3.27	108399	82104.4	83192.9	79754.8	11949	11658.5	82875.8	24059.4	113367	85527.3	88475.9	24147.3	84162	78434.8
265.14806@1.366	892729	1.18948e+06	1.30079e+06	1.51237e+06	62790.5	40872.6	1.02389e+06	113925	1.06828e+06	477756	743421	64402.6	1.24615e+06	1.04102e+06
262.0492@9.771	38103	44060.8	50823.6	48081.8	81397.5	49738.5	38350.5	44975.2	47656.2	40794.4	33745.1	18345.1	47242.1	34010.7
259.18897@1.488	39282.2	28402.7	83663.8	90035.6	142285	141078	44064.8	2344.47	34045	36345	37888.9	150378	79291.4	35646.5
239.14809@1.6	288777	382877	431362	426846	16855.1	8020.33	302203	26192.4	372646	282844	263946	24756.9	403158	352933
238.03478@2.07	2.33838e+06	3.06223e+06	2.78149e+06	3.30957e+06	911306	1.27344e+06	2.47002e+06	685629	2.99237e+06	3.19304e+06	2.83771e+06	1.11051e+06	4.2001e+06	1.48465e+06
223.15352@1.6	148158	224367	338230	291937	401.006	130.023	91847.7	425.785	344399	148825	167705	1009.37	229945	67661.9
220.11740@1.7	37274.3	181859	76696.2	106746	63596.9	27835.8	63961.8	16578.3	30561.3	37678.5	109740	25228.4	38603.3	45786.2
202.21632@3.77	68723.3	54989.5	60119.3	56605.6	57036.6	88108.2	70507.4	6924.37	67586.6	63149.6	73158.4	122280	63717.9	69463
1-Stearoylglycerol	31141.2	42233	41277	36303.2	33503.1	19789.5	52491.1	25449.1	34539.8	37178.5	37238.5	48544.3	43706.8	45953.9
198.09705@5.75	99433.6	91623.7	88137.4	89657.4	46705.3	49214.5	109874	28334.9	101073	115238	110884	51240.6	101072	176870
198.08705@2.7	75552.4	97091.5	60283.1	61590	126532	171369	85484.6	115651	76239.4	137558	71859.3	159649	75217.5	80946
192.15919@1.7	34118.5	28339.1	26986.1	30059.6	800.198	996.841	7200.36	19992	40233.3	30204.5	9141.96	1451.99	33736.9	5771.09
192.06654@2.5	6102.4	7958.14	6483.83	7469.15	35902.1	66985.7	10690.9	40446.3	9668.11	7770.24	7137.75	42114.9	8521.79	11449
186.22105@4.18	67890	50846.4	54507.6	66575.9	18589	21893.2	80167.7	4457.28	125689	89153.9	70459.7	31993.6	238766	75846.2
179.05610@10.055	64734.2	70614.1	113013	143306	189479	230294	56246.9	146753	60190.6	65993.4	48816.4	237146	82986.4	54990.4
175.10694@7.012	128503	320310	191118	363898	105144	131390	172112	81422	184223	153379	155811	117979	132321	87738.9
168.0279@9.183	108719	139036	162544	130719	92991.5	69296.3	138636	111882	135375	145283	113195	108216	177297	114829
167.09199@2.52	1.81506e+06	1.06319e+06	594691	740578	59188.6	47698.6	2.07354e+06	28515.6	1.47699e+06	1.17364e+06	1.67997e+06	68051.2	1.2512e+06	2.04906e+06
165.05385@6.145	95937.6	91037.3	101386	90330.7	229761	132338	84179.5	119201	85850.5	90058.1	92305.3	168700	86969.1	90840
160.07507@11.221	44028.5	50358.1	69842.6	61780.7	13237.5	6049.38	43197.3	3289.47	59231.6	51852.4	37744.4	5948.71	68218.7	41347.8
157.07705@2.526	30308	25181.2	27900.7	25535.2	20249.3	33421.3	37592.3	17513.9	41969.7	31342.5	30306.9	25883.2	29410.1	36489.8
155.04202@8.899	63855	76176.9	88108.2	84471.8	129061	90209.4	72761.2	96263.1	88108.2	74393.2	59586.9	169359	80504.6	67752.9
147.04342@6.147	88108.2	89750.3	97444.1	86819	77581.5	45241.9	68411.6	39234.6	80949.2	82488.6	80088.5	52161.7	83588	71653.9
131.08254@14.327	37882.7	71489.2	68314.6	66068	123578	161515	45208.7	78875.2	51430.6	51168.5	36442	142000	56369.8	33574.7
128.03481@2.643	887875	1.05438e+06	1.02852e+06	1.16849e+06	545237	864053	1.06016e+06	504071	1.07159e+06	1.20166e+06	1.05319e+06	832477	1.412e+06	1.11819e+06
127.05082@8.792	2.39156e+06	3.10079e+06	3.39251e+06	2.60208e+06	214021	207882	2.45326e+06	181726	2.68524e+06	3.18667e+06	2.31587e+06	207566	2.9648e+06	2.51608e+06
123.04396@6.143	93860.4	89066.2	99190.4	88374.9	91176.8	53239.5	82356.8	46683.2	83991.7	88108.2	90306.7	68075.6	85086	88873.2
116.07052@13.17	2.31661e+06	3.02786e+06	3.05369e+06	3.03337e+06	261496	328098	2.85551e+06	277933	3.59738e+06	2.90372e+06	2.40349e+06	369542	3.54928e+06	2.8401e+06
116.07023@5.078	127265	218261	125475	272019	216138	137180	152116	71148.3	316793	157458	155012	112753	271810	179364

## Sheet: A-ACT T-THC
	A,1	A,2	A,3	A,4	A,5	A,6	A,7	T,1	T,2	T,3	T,4	T,5	T,6	T,7	treatment, mouse
	ACT	ACT	ACT	ACT	ACT	ACT	ACT	THC	THC	THC	THC	THC	THC	THC
XANTHINE	246135	161940	164683	140120	40326.1	51792.8	503795	180017	282593	259626	112282	24002.7	165424	260235
VALINE	9.32134e+06	1.20667e+07	1.28238e+07	1.3601e+07	1.97094e+06	1.17237e+06	1.0209e+07	9.90353e+06	9.18319e+06	1.05163e+07	1.10185e+07	819448	1.15534e+07	9.08631e+06
UROCANATE	2.44771e+06	3.25158e+06	3.32361e+06	3.89263e+06	132118	225493	3.02968e+06	2.81609e+06	2.64737e+06	2.92805e+06	2.91894e+06	813738	3.39566e+06	2.31563e+06
URIDINE MONOPHOSPHATE	61114.3	66665.4	74175.4	73116.5	126173	73045.9	53101.6	56875.1	50250.8	55116.6	53479.3	112341	53416.4	45582.5
URIDINE DIPHOSPHATE-N-ACETYLGALACTOSAMINE	28141.8	40455.6	42846.9	40526.6	8459.17	3151.43	31150.2	29097.3	27868.1	36293.2	31959.7	12387.4	36930.4	26659.6
URIDINE DIPHOSPHATE GLUCOSE	35606.1	42630.3	55329.4	58134.2	21209.9	16868.2	38077.1	38925.1	32642.5	42201.9	43685.4	14439.6	46024.2	29836.8
URIDINE 5'-DIPHOSPHATE	29986.2	42501.8	48390.9	49105.3	32794.3	30168.5	38766.5	38846.4	34074.8	40089.3	36362.4	5726.87	45484.1	27220.1
URATE	128640	119955	135588	99752.9	49243.2	64760.5	120442	93854.7	113899	133743	151257	13477.7	99246.7	135705
TYROSINE	99020.1	175301	104643	93233	1.35954e+06	785874	86884.1	308336	88222.2	99333.6	116528	816801	84675.7	98468.6
TRYPTOPHAN	110930	69078	80953.7	72342.7	290317	240793	97180.5	88108.2	89924.4	93326.9	58829.5	147246	71400.3	97792.1
TREHALOSE	1.62345e+06	2.06627e+06	2.45685e+06	2.77581e+06	138183	344906	1.6252e+06	1.69414e+06	279425	1.98302e+06	1.93745e+06	217125	2.32316e+06	1.57409e+06
trans-3-Indoleacrylic acid	110194	69996.1	82029.7	70768.7	256244	212293	98472.2	86191.2	91119.7	91324.8	59611.4	109438	70926.7	99092
trans-10-Heptadecenoic Acid	26274.5	54152.1	42126.9	50973.7	8520.9	13876	45858.2	42025.8	38714.7	38706.3	49451	25015.5	35297.4	25885
THREONINE	6.83052e+06	1.04439e+07	9.07995e+06	1.23299e+07	936309	505652	1.07724e+07	7.02882e+06	8.85429e+06	9.61967e+06	7.51624e+06	439898	1.37369e+07	7.5396e+06
Thiamine	41815.8	47305.9	67296.7	58679.3	45676	22090	43688.9	42637.5	41748.2	46218.5	52169.6	21360.9	57766.8	38920.5
TAURINE	101707	163419	110626	92246.7	3.52797e+06	2.99187e+06	98158	95578.6	89813.3	108085	109785	4.06196e+06	107249	93731.1
Stearoyl ethanolamide	43886.4	55299.6	54047.9	53713.1	76429.3	62373.2	68578	45481.3	61576.5	48577.8	43413.2	144819	50840.8	37142.9
SERINE	758786	1.16375e+06	954580	1.42593e+06	476336	363227	1.17779e+06	859942	305187	1.08142e+06	967896	393360	1.62437e+06	862150
SARCOSINE	2.94219e+06	2.96773e+06	2.38634e+06	2.46179e+06	1.3161e+06	1.00988e+06	2.93318e+06	2.68573e+06	2.47033e+06	3.17627e+06	3.24585e+06	1.03735e+06	2.67686e+06	2.41874e+06
QUINOLINATE	48127.4	69000	65034.1	79867.4	55561	59115.2	54018.8	53083.3	50250.8	58789.2	50971.3	42196.7	56226.3	48170.5
Pyruvic acid	968452	1.08394e+06	1.27953e+06	1.19953e+06	54304.5	81057.2	1.02652e+06	928409	988391	1.15804e+06	935007	41011	1.2802e+06	892667
PYRIDOXINE	325097	382990	364400	402626	1.05832e+06	688018	309710	233432	195327	301689	280648	308767	346747	258614
Propionylcarnitine	959088	1.06116e+06	1.23041e+06	1.21559e+06	61610	57587.6	948558	907507	1.2495e+06	1.04678e+06	946145	59771.3	1.12254e+06	779010
PROLINE	3.3016e+06	4.23505e+06	4.61072e+06	5.26891e+06	7.19545e+06	7.16965e+06	4.22191e+06	3.97894e+06	4.06125e+06	4.77529e+06	4.1529e+06	1.08939e+07	4.65477e+06	4.35706e+06
Prolinamide	1.8554e+06	2.67506e+06	2.77651e+06	2.47353e+06	109985	112860	2.29772e+06	2.04146e+06	1.40884e+06	2.39275e+06	2.18857e+06	79655.3	2.48289e+06	1.75084e+06
PHOSPHORYLCHOLINE	41944.9	48503.5	55948.1	52929.8	1.38934e+06	922165	42217.3	37602.8	40863.5	43949.9	44312.6	877250	51500.6	37453.7
Phosphoric acid	6.71116e+06	3.96133e+06	8.16397e+06	8.34313e+06	2.13248e+07	2.04462e+07	3.15804e+06	6.43292e+06	473628	6.53226e+06	6.08242e+06	15518458	5.40986e+06	2.27572e+06
PHENYLALANINE	164079	946109	872116	1.14723e+06	1.54108e+06	1.15042e+06	668460	607378	623557	699906	780564	883309	1.04552e+06	652585
Phenylacetylglycine	7867.44	8187.69	9292.09	8473.35	107016	70167.7	13846.1	7547.88	12902.8	8437.82	6811.82	88108.2	8900.73	7175.51
Pentadecanoic Acid	1.03985e+06	1.31339e+06	1.40675e+06	1.5914e+06	43307.2	58930.7	1.02315e+06	1.02538e+06	907273	1.20652e+06	3.05868e+06	152970	1.36676e+06	959884
PANTOTHENATE	477594	152765	253145	349428	247440	129286	402247	358206	70406.6	315327	252291	100469	38567.2	231343
Palmitoyl sphingomyelin	26771.1	29867.4	32927	29099.8	211382	164203	40049.2	27568.6	36886.4	29085.4	26448.1	209210	30958.9	22628.1
Palmitoyl ethanolamide	44213.9	55587.9	54329.6	54008.3	54667.4	49820	66081.3	45718.4	62036.1	48831.1	43639.5	84925.2	51105.8	37336.5
Palmitoleic acid	498911	576962	732261	791353	51534.9	79205.5	420813	485785	190820	605706	541208	147406	621291	449454
Palmitic acid	7.89559e+07	1.63003e+08	7.63662e+07	1.76364e+08	6.01926e+06	5.13288e+06	7.92262e+07	142930605	6.91791e+07	1.23448e+08	1.69131e+08	1.35953e+07	8.62594e+07	7.73025e+07
OXOPROLINE	5.15678e+06	4.16271e+06	4.50591e+06	4.27412e+06	7.0896e+06	8.20969e+06	3.24467e+06	4.93339e+06	3.71749e+06	4.80685e+06	4.0527e+06	5.48676e+06	3.53773e+06	3.48546e+06
OPHTHALMATE	75151.5	79057.7	83876.6	72199.9	29761.2	28258.6	70607.3	58686.1	64225.8	76383.2	75767	38662.4	118017	62590.5
Oleic acid	1.505e+06	1.85567e+06	2.30447e+06	2.45526e+06	161168	186254	1.66873e+06	1.66193e+06	1.46527e+06	1.92146e+06	1.8036e+06	406014	2.13314e+06	1.50175e+06
Oleamide	39037.2	49079.5	48578.6	48116.3	12277.4	57383.8	58344.3	40365.5	54772.7	43113.8	39020	60854.9	45696	33384.2
O-PHOSPHOETHANOLAMINE	26299.3	34511.1	40661.9	36639.5	233779	168781	27588.8	26928	30396.5	32311.6	28496.4	200538	38215.3	25538
O-ACETYLCARNITINE	1.20327e+06	1.70514e+06	1.54662e+06	1.77827e+06	278969	261351	629447	130806	738908	151996	637436	409352	1.54333e+06	192621
Nonanoic acid	3.38581e+06	3.0933e+06	3.43913e+06	3.53715e+06	148348	207240	3.75124e+06	2.33273e+06	3.07201e+06	3.24735e+06	2.43509e+06	672538	5.28288e+06	2.48611e+06
NICOTINAMIDE	420499	428656	380890	437188	1.2785e+06	1.32952e+06	591348	511547	2.27031e+06	480836	432339	1.12079e+06	497503	338866
N-Benzylformamide	79474.7	445980	453660	260124	339842	213284	234789	385744	63864.8	266869	338879	170747	354247	162676
N-ACETYLNEURAMINATE	99731.7	129564	152499	126750	14294.3	16813.9	111045	88061.5	117723	129292	121734	6524.46	100410	105648
N-ACETYLASPARTATE	53509.2	67943.6	95447	66476.4	53919.4	58193.2	56380.1	56455.9	59757.1	54644.7	64954.3	38662.3	66376.7	45673
N,N-DIMETHYLARGININE	33970.8	35797.2	49053.1	43808.9	43658.6	59660.9	33441.8	31420.3	30742	39647.3	35425.6	23115.3	50873	29223.7
N,N,N-TRIMETHYLLYSINE	23656.9	31860	40537	36323.1	29837.1	33784.4	24587.9	26008.9	21432.1	28744.8	27234.3	15639.6	35222.2	23812.1
N,5-Bis(3-(trifluoromethyl)phenyl)oxazol-2-amine	7517.15	9777.67	8116.57	9350.01	11444.4	13531	13209.4	10468.2	12812.7	8142	6759.95	4086.27	8970.41	5767.66
Myristyl sulfate	16162.7	32643.4	29046.8	33239.6	20968	23019.5	31961.6	24347.9	27065.8	21674.4	30820.2	44826.2	25390.3	14739.1
Myristic acid	1.56322e+06	1.8783e+06	1.99704e+06	2.39045e+06	78238.2	95044.8	1.53639e+06	1.61808e+06	1.38299e+06	1.78654e+06	5.62539e+06	221236	1.99164e+06	1.42578e+06
METHYLTHIOADENOSINE	10907.6	10225.8	10556.3	10101.3	58286.5	42784.2	15471.5	12189.7	15005.5	12220.7	7619.76	48993.9	11023.5	7205.64
METHIONINE	97394.2	73747.1	78255.8	74547.4	817092	760486	104833	135579	103303	101912	93913.5	610665	89138.2	86750.8
MALATE	1.10491e+06	223622	2.38464e+06	2454743	844126	720986	296253	1.42759e+06	2.22205e+06	2.29711e+06	77893.1	1.05498e+06	3.25654e+06	556138
LYSINE	288314	75096	71695.4	577386	667558	444935	130480	95426.3	33501	92424.8	32159.8	241611	58351.8	32824.1
Linoleic Acid	110534	163776	222086	58784.7	36715.4	45523.2	70277.9	40985.8	46551.8	162737	47678.8	75722.8	35669.8	108552
Lignoceric acid	51638.2	57234.8	43910.5	55429.4	10078	9384.33	51543.9	44122.5	43561.9	40891.8	51276.6	24185.3	38382.9	33606.1
Leucine	1.38133e+06	1.22218e+06	2.7211e+06	1.77954e+06	5.08416e+06	4.45687e+06	1.01521e+06	1.07003e+06	894934	1.21476e+06	1.12235e+06	2.5932e+06	1.31527e+06	748318
LACTATE	1.79203e+06	9.55261e+06	1.00599e+07	1.1524e+07	925642	1.20131e+06	9.28817e+06	6.79742e+06	5.06825e+06	8.53076e+06	8.49798e+06	1.0194e+06	1.29931e+07	6.57215e+06
L-Methionine sulfoxide	86851.4	83927.8	87992.6	81067.7	47234.1	43023.8	88505.1	77180.8	79216.8	130595	99579.6	27663.3	112298	111266
L-Iditol	288022	290953	400529	320286	675009	621290	142760	143950	140665	255977	174942	351112	129632	241577
L-Cysteine-S-sulfate	59755	76377.9	73792.5	83621.5	171183	209345	68760.2	64683.9	68207.2	63230.9	75663.4	63843.5	74312.2	51286.7
L-CARNITINE	282454	135764	443572	1.34264e+06	2.10513e+06	1.69564e+06	115777	587628	125906	128128	490748	2.37281e+06	133862	147339
L-ALANINE	943542	884685	1.60659e+06	1.01984e+06	391606	289104	661167	904880	448806	1.01525e+06	1.29256e+06	285756	768642	826855
KYNURENATE	638126	857528	818547	940084	59183.1	55403.5	849956	646674	729053	813556	694090	125443	1.02578e+06	605503
ISOLEUCINE	2.20943e+06	1.69782e+06	4.66877e+06	2.44509e+06	2.44704e+06	2.04654e+06	1.57599e+06	1.37337e+06	1.34313e+06	1.52021e+06	1.57152e+06	1.86013e+06	1.97096e+06	1.22189e+06
INOSINE	70870.7	48349	54286.2	47849.4	43020.8	38737.2	71737.9	75072.4	68147.4	66487.5	47874	30225.1	53685.8	41504.6
HYPOXANTHINE	216430	43491.3	42879.7	97425.1	1.52194e+06	1.12297e+06	58515.3	52638.1	73550.7	56627.2	38561.9	1.67889e+06	43827.6	35671
HYPOTAURINE	68851	69016.9	72077.1	76613.4	44831.4	32787	64789.6	55044.3	122088	66813.4	79684.5	43873.5	102501	56850.6
Hippuric acid	12148.5	15286	13968.9	15367.9	7034.45	6710.87	14465.7	12634	16502.2	16344.2	11974	4106.49	14903	11485.5
GUANOSINE MONOPHOSPHATE	23165.7	25987.4	36332	32704.3	59507.3	40129.2	23470.8	21792.2	20171.9	24421.3	22170.9	58127.1	29649.8	19598.6
GUANOSINE DIPHOSPHATE	23760.7	31261.5	35148	32185.5	21351.5	19034.7	23206.2	22857.2	21381.1	28836	26460.8	5627.6	35190.3	21765.5
GUANINE	69154	57662.4	56381.3	58442.7	38230.7	22388.4	73164.5	170904	74997.7	70612.1	88047.3	41938.1	238458	101707
GUANIDINOACETATE	960728	1.13443e+06	1.06465e+06	972819	27349.1	20256.4	967146	920735	208502	994931	1.06315e+06	25717.6	1.04813e+06	850974
GLYCOLATE	8.94483e+07	8.75697e+07	1.66799e+08	124305036	1.80495e+07	1.25705e+07	1.11506e+08	7.80283e+07	7.85603e+07	133277963	9.89907e+07	2.74731e+07	140637209	1.04754e+08
GLYCINE	2.98457e+06	3.06571e+06	2.98488e+06	3.01601e+06	343619	232207	3.25443e+06	2.67904e+06	2.77618e+06	2.57324e+06	2.8777e+06	362402	3.26304e+06	2.22002e+06
Glycerophosphocholine	79197.4	210185	189514	88108.2	440238	380460	74757.1	63736.7	137842	77311.1	91640.1	396962	117879	141298
GLUTATHIONE REDUCED	72956.6	87772.4	98687.3	83754.4	52900.6	27380.6	87154.8	89914.3	63830.4	81753.3	88108.2	65625.7	87630.7	61864.9
GLUTAMINE	2.60731e+06	314140	86692.3	1.18585e+06	1.35688e+07	1.20639e+07	341633	602792	698097	80255.7	164678	9.98591e+06	2.31455e+06	109495
GLUTAMATE	3.22778e+06	4.64025e+06	3.98254e+06	6.35812e+06	6.77103e+06	5.35893e+06	4.78131e+06	3.40365e+06	4.22989e+06	4.52862e+06	3.8538e+06	6.61733e+06	6.33733e+06	3.47898e+06
GLUCOSE 6-PHOSPHATE	36992.1	37050.8	55783.9	50931.8	29828.1	21689.2	40020.8	32181.6	35177.2	34311.9	37380.6	15181.7	43813	28863
GAMMA-AMINOBUTYRATE	3.54958e+06	4.91734e+06	5.54164e+06	5.8056e+06	518838	417194	252063	4.13331e+06	3.3516e+06	4.76073e+06	4.56311e+06	494593	4.35347e+06	4.1038e+06
FOLATE	36575.4	35923.7	55391.1	46213.9	13130.2	8370.54	33397.8	31929.4	35084.1	34066.9	37244.7	5301.56	43504.5	28622.7
DL-Dipalmitoylphosphatidylcholine	24719.2	33523.7	32764.8	45584.3	976648	705619	39852	29091.7	37412.4	29448.8	25588	1.39809e+06	30820.6	22516.7
DL-4-Hydroxyphenyllactic acid	75090.6	86633	69905.8	80912.9	48398.9	40243.8	98757.6	79694.8	104420	64357.3	63002.5	47625.7	78955	49753.7
Dihydroxyacetone Phosphate	59479.2	71907	72498.8	71739.3	48738.3	18538.5	56926	57473.1	66996.4	55162.2	57456.1	56517.6	52209	44552.2
DIETHANOLAMINE	2.40531e+06	2.98786e+06	1.35356e+06	3.55909e+06	574371	525932	2.77132e+06	2.36253e+06	2.4428e+06	2.71012e+06	2.73071e+06	777084	3.11391e+06	2.28729e+06
DEOXYGUANOSINE	60088.8	55097.2	37751.1	76639.7	149798	107210	61199.3	66825.7	155255	74207.3	27023.8	112819	52758.7	26316.8
D-RIBOSE 5-PHOSPHATE	62300.2	67959	71847.5	70342.9	44716.8	27217.8	56745.3	54652.2	52755.5	56326.1	51800.9	50306.8	51740	44152
D-ORNITHINE	1.88179e+06	1.64277e+06	2.96344e+06	2.319e+06	298493	375976	1.40532e+06	1.43561e+06	1.21566e+06	1.86392e+06	1.91189e+06	241025	1.95476e+06	1.45091e+06
D-(+)-Pipecolinic acid	4.26745e+06	4.79012e+06	6.06528e+06	6.01055e+06	533147	356417	4.33618e+06	4.01064e+06	3.77598e+06	5.14559e+06	4.20393e+06	242470	5.65141e+06	3.7824e+06
CYTIDINE MONOPHOSPHATE	27029.7	30578.4	43296.2	37299.5	31361.7	16317.3	28240.4	27560.8	26986	29803.3	30979.1	27738.1	36222.8	25040
CYTIDINE	97670.9	59720.3	69921.4	64793.8	20160.4	22835.6	76536.3	78674.6	73421.5	82193.8	102494	24529.7	69189.9	84465
CYSTINE	38730.2	44533.5	59598.9	51526.5	760441	708748	43379.5	36277.4	38522.4	43327.7	39545.5	373833	49337.5	34567.3
CREATININE	5.46768e+06	6.29423e+06	4.28157e+06	4.01951e+06	1.66237e+06	1.81411e+06	1.62919e+07	2.9932e+06	1.69143e+07	5.30448e+06	3.99428e+06	1.10711e+06	5.62595e+06	5.08721e+06
CREATINE	1.55156e+06	608734	304658	451984	1.68517e+06	2.00853e+06	202577	453605	332398	429202	200628	1.21426e+06	452532	443418
CITRULLINE	40170	74621.8	56947.2	50690.1	149448	182326	42265.8	36119.9	155790	42271.7	42437.5	119454	443860	100972
CIS-4-HYDROXY-D-PROLINE	605591	487844	100219	552713	3.85271e+06	3.79829e+06	331066	443348	116920	275672	412965	4.20658e+06	1.02064e+06	151298
Choline	996249	2.89742e+06	1.29691e+06	1.41675e+06	3.41531e+06	1.40094e+06	1.0406e+06	838165	856123	1.0224e+06	1.01191e+06	2.08341e+06	1.16914e+06	778646
CDP-ETHANOLAMINE	24247.5	26686.7	36390.1	32246.8	12662.4	9457.98	22723.3	23158.4	23561.2	26716.7	24909.1	11192.1	31278.4	22107.7
CARNOSINE	35541.1	41416.6	46928.1	50094.7	29012.4	35445.3	42357.2	34757.6	44997	39827.2	41067.8	16051.2	49716.9	35912.5
Cannabidiol	63764.6	90444.1	72405.3	90023.8	2447.92	202414	102807	85584.4	111240	78177.3	87347.2	530459	63541.5	47533.6
Bis(4-ethylbenzylidene)sorbitol	22698.4	31236.9	30529.9	26851	761144	857027	37133.6	25690.9	34860.4	27440	24522.7	1.80541e+06	28718.3	20980.8
Bis(3,5,5-trimethylhexyl) phthalate	1.4492e+06	1.81638e+06	2.45636e+06	2.38586e+06	29413.1	20332.4	1.54694e+06	1.80448e+06	1.35148e+06	1.90754e+06	1.94401e+06	45856.3	1.79953e+06	1.6269e+06
Bis(2-ethylhexyl) phthalate	860450	1.19561e+06	1.36519e+06	1.37947e+06	624411	524014	1.12395e+06	905358	973853	1.1114e+06	995034	892234	1.33794e+06	920499
BETAINE	4.78046e+06	9.28998e+06	1.02059e+07	1.11772e+07	3.95723e+06	3.95214e+06	7.81139e+06	7.94003e+06	7.5271e+06	8.30668e+06	8.29441e+06	2.6785e+06	9.95209e+06	7.10463e+06
ASPARTATE	1.02392e+06	1.95867e+06	669061	2.75127e+06	4.05012e+06	3.02453e+06	628443	1.63822e+06	1.47063e+06	1.94853e+06	662258	3.36055e+06	3.34703e+06	1.70372e+06
ASPARAGINE	91636.9	88108.2	114517	109029	619664	642154	91020.3	88087.2	88108.2	89671.8	80584.5	586183	88108.2	88108.2
ASCORBATE	105470	179549	161273	134491	58032.4	79462.9	118112	119688	125215	136731	273233	76677.3	106543	111726
Argininosuccinic acid	21817.9	24739.3	32763.9	31133.6	39078.7	33628.9	22959.1	20219.7	18447.7	23248.5	21106.1	46667.8	28225.9	17528.2
ARGININE	4.58533e+06	4.35283e+06	5.08983e+06	7.90076e+06	1.09668e+07	1.16682e+07	4.54635e+06	4.94596e+06	3.00703e+06	5.34927e+06	4.79427e+06	8.45741e+06	1.27887e+07	2.84405e+06
Arachidonic acid	27102.3	54268.3	41652.8	52579.5	17372.9	15355.3	45759.8	41835.6	38968.7	38789.3	48667.4	23312.4	36409.4	25647.1
AMINOADIPATE	41782.6	43871.5	93601.2	68456.1	10255.8	9922.78	90572	40609.2	77204.7	235299	63485	10030.5	256651	367123
Allopurinol	78249	52679.1	71367.3	52925.3	161600	107940	87037.3	83036.2	75242.2	76716.9	70112.8	115496	102823	75244.9
ALLANTOIN	83025.2	77639.1	82338.3	91059.8	52631.5	48079.3	88108.2	83397.9	83301.3	88108.2	109900	18511.5	82673.1	85643.3
ADENOSINE-MONOPHOSPHATE	81382.4	91818	66925.3	65279.8	1.74089e+06	1.32543e+06	54618.7	47653.7	47662.7	57987.7	52169.2	1.41688e+06	63234.3	46461
ADENOSINE DIPHOSPHATE RIBOSE	29442.1	38511.8	44551.1	41356.6	44139.9	36920.4	31046.9	30108.5	27550.9	37459.7	30298.1	40828.8	35501.9	26846.7
ADENOSINE 5'-DIPHOSPHATE	24690.1	27554.6	39334.9	34484.5	19292.3	9432.76	25162.8	24214	24045	27245.3	28297.7	10644.2	31429.6	22039
ADENINE	72487.5	334481	623988	663482	64262.6	42270.9	486630	393728	615962	511221	452983	51449.9	617301	387086
Acetyl-?-methylcholine	143556	125530	143759	165150	123104	100830	123794	123896	130462	155148	154358	109298	130666	161753
703.56751@2.457	26090.3	26011.8	29103	26749.8	10380.3	7645.39	32469.9	29892.3	31676.8	28979.4	27074.2	12711	25202.4	18705.4
637.30019@1.437	23283.6	34934.7	27584.4	43275.1	641.864	489.155	19309	28732.1	19396.1	27026.2	26815.2	1201.61	27832.5	17769.7
5-Aminovaleric acid	2.33129e+06	2.62289e+06	2.83687e+06	2.97566e+06	133667	115702	2.30812e+06	2.30546e+06	2.3547e+06	2.43796e+06	2.49877e+06	235553	2.68373e+06	1.94128e+06
5,5-dimethyl-2-{[(2-phenylacetyl)amino]methyl}-1,3-thiazolane-4-carboxylic acid	53504.7	22155.6	24231.9	21627.3	1.99064e+06	2.29766e+06	29737.1	17781.2	27388.7	20534.4	19638.1	1.21538e+06	22998	16312.2
4-tert-Octylphenol	3.52154e+06	4.21614e+06	5.58364e+06	5.53294e+06	262541	191293	3.48574e+06	3.58982e+06	2.85384e+06	4.05896e+06	4.1855e+06	468790	4.17935e+06	3.34246e+06
4-Acetamidobenzoic acid	7444.19	9681.28	8065.23	9535.85	26404.3	48825	13083.9	14834	15206.2	8090.5	6696.77	15122.6	8899.59	5711.68
362.20939@1.47	25980.8	35234.6	36706.6	29790.8	9623.92	10289.2	42695.1	28978.7	38336.1	30951.7	27045.3	32516.2	32393.6	23665.8
283.17347@1.6	14217.5	8926.99	19182	27985.6	246.205	87.9666	41827.7	13464.5	38978.1	19097.6	9599.58	715.717	9674.04	7823.42
282.18933@3.027	119327	72082	75264.6	68179.8	162.143	324.889	98432	123965	98927.3	81358.2	53877.5	409.049	69113.8	49407
274.27260@1.73	79351.5	90185.5	104108	96578.3	404537	391248	131989	76202.3	122997	110441	88390.9	620090	89545.5	68401.1
270.31395@3.27	108399	82104.4	83192.9	79754.8	11949	11658.5	82875.8	89622.7	94322.7	81235	64101.2	35681.5	77993.7	62749
239.14809@1.6	288777	382877	431362	426846	16855.1	8020.33	302203	317765	261875	347432	286812	33330.2	347365	258584
238.03478@2.07	2.33838e+06	3.06223e+06	2.78149e+06	3.30957e+06	911306	1.27344e+06	2.47002e+06	2.65138e+06	2.78925e+06	3.24901e+06	2.79359e+06	306957	3.17805e+06	2.45502e+06
223.15352@1.6	148158	224367	338230	291937	401.006	130.023	91847.7	172093	185675	304301	183537	1190.31	216120	210755
220.11740@1.7	37274.3	181859	76696.2	106746	63596.9	27835.8	63961.8	138419	35507.9	38865.5	118512	23407	120174	57561.3
202.21632@3.77	68723.3	54989.5	60119.3	56605.6	57036.6	88108.2	70507.4	68455	67254.3	66207.3	49185.4	107526	56593.7	45929.1
2-Aminonicotinic acid	527173	675519	773023	832463	24840.2	58413	694915	621495	574185	661211	590683	75001.9	768665	547560
2-Amino-1,3,4-octadecanetriol	24226.3	25986.3	29501.1	30794	28793.7	38577.6	41342.2	22394.9	38525.7	27573.6	20843.8	84107.5	27529.6	21809.7
198.08705@2.7	75552.4	97091.5	60283.1	61590	126532	171369	85484.6	81843.7	102797	66086.6	116296	63514.3	71301.1	92785.3
192.15919@1.7	34118.5	28339.1	26986.1	30059.6	800.198	996.841	7200.36	14947.6	6709.83	12335	1080.23	492.314	40861.3	20428.4
192.06654@2.5	6102.4	7958.14	6483.83	7469.15	35902.1	66985.7	10690.9	8523.29	10366.1	6618.29	5402.06	22072.9	7154.59	4607.43
186.22105@4.18	67890	50846.4	54507.6	66575.9	18589	21893.2	80167.7	94638.2	80897.5	61350.5	65556	35264.5	59250.1	74094.6
179.05610@10.055	64734.2	70614.1	113013	143306	189479	230294	56246.9	60244	52292.1	58381.3	100317	98196.1	56703.9	48387.9
128.03481@2.643	887875	1.05438e+06	1.02852e+06	1.16849e+06	545237	864053	1.06016e+06	1.2063e+06	846276	1.15493e+06	936200	583029	1.00699e+06	864061
116.07052@13.17	2.31661e+06	3.02786e+06	3.05369e+06	3.03337e+06	261496	328098	2.85551e+06	2.33039e+06	2.3338e+06	3.27466e+06	2.81589e+06	211871	3.9933e+06	2.46558e+06
1-Stearoylglycerol	31141.2	42233	41277	36303.2	33503.1	19789.5	52491.1	34734.6	47132	37099.5	32235.7	59359.2	38827.7	28366.4
335.10403@1.688	10640.2	11188.2	13457.1	12102.6	380483	324782	18726	10208.1	17450.3	11411.6	9487.23	266594	12000	9704.46
335.10395@2.543	40960.4	33679.8	34570	32454.1	972807	1.25546e+06	43312.8	38636.1	49104.8	36112.1	25699.4	673845	34879.2	23970.4
259.18897@1.488	39282.2	28402.7	83663.8	90035.6	142285	141078	44064.8	50541.2	31697.4	56735.7	49246.6	414789	26658.2	49856.9
165.05385@6.145	95937.6	91037.3	101386	90330.7	229761	132338	84179.5	298738	85475.9	96241.4	105659	123366	82039.8	95403.4
335.10392@2.883	58428.1	45330.2	47697.7	48968.5	150883	177353	68286	62170.5	61709.5	55503.9	37036.7	67988	48242.5	36148
167.09199@2.52	1.81506e+06	1.06319e+06	594691	740578	59188.6	47698.6	2.07354e+06	2.2216e+06	2.62836e+06	658570	988515	29034.1	923188	696283
307.11245@2.767	128345	133885	123081	126394	113736	137504	155936	134939	163114	99459.9	98415.9	94847	123335	84433
127.05082@8.792	2.39156e+06	3.10079e+06	3.39251e+06	2.60208e+06	214021	207882	2.45326e+06	2.23885e+06	2.30775e+06	2.73039e+06	2.56969e+06	166435	2.48132e+06	2.44027e+06
262.0492@9.771	38103	44060.8	50823.6	48081.8	81397.5	49738.5	38350.5	32800.1	37120.6	39924.3	40253.8	53019.7	46783.5	34023.1
297.05526@7.859	106260	98443.3	85066.1	74907.8	88108.2	98131.4	90430.9	68530.6	75623.6	81395.6	80123.8	85941.2	117598	79673.4
123.04396@6.143	93860.4	89066.2	99190.4	88374.9	91176.8	53239.5	82356.8	292270	83625.2	94157.6	103371	54663.4	80263.5	93337.7
265.14806@1.366	892729	1.18948e+06	1.30079e+06	1.51237e+06	62790.5	40872.6	1.02389e+06	746270	1.01977e+06	1.11147e+06	958738	91538.7	1.10346e+06	825979
175.10694@7.012	128503	320310	191118	363898	105144	131390	172112	122131	133210	126807	366833	51441.9	189984	116011
131.08254@14.327	37882.7	71489.2	68314.6	66068	123578	161515	45208.7	51290.8	30549.4	48706.4	41742	65342.7	55697.3	37402.2
338.33997@1.532	48467	55525.7	84639.3	53914.9	14121.2	3722.06	68565.6	83420.4	61966.6	72571.3	50509.9	36190.5	150187	85464
365.10258@8.943	1.29211e+06	1.47145e+06	1.54556e+06	1.73993e+06	55555.5	113380	1.65278e+06	1.37268e+06	1.45373e+06	1.62849e+06	1.13104e+06	119572	1.7274e+06	1.09874e+06
116.07023@5.078	127265	218261	125475	272019	216138	137180	152116	148230	131580	176325	174441	65019.7	119000	129938
326.37599@2.54	25338.8	21415.2	22742	21344.1	15148.8	13737	28331.7	25274.5	27406.4	22872.9	16901.7	28727.1	22939	15769
147.04342@6.147	88108.2	89750.3	97444.1	86819	77581.5	45241.9	68411.6	282719	69465.2	90746.8	97169.4	44636	78850.4	91694.4
155.04202@8.899	63855	76176.9	88108.2	84471.8	129061	90209.4	72761.2	65008.3	68204.8	79414	72415.4	229004	81502.8	61222.2
157.07705@2.526	30308	25181.2	27900.7	25535.2	20249.3	33421.3	37592.3	34579.7	33194.1	23266.5	20267.5	8334.64	26577	15910.1
168.0279@9.183	108719	139036	162544	130719	92991.5	69296.3	138636	138008	101534	133333	131919	126137	145075	94508.1
460.4125@1.454	21478	29312	30347.4	25188.2	5349.35	34581.9	36125.9	24107.7	32437.6	25333.9	22499.3	39891.4	26092.6	19565.9
198.09705@5.75	99433.6	91623.7	88137.4	89657.4	46705.3	49214.5	109874	91702.9	103060	112149	124698	5833.23	93024	116971
319.00671@5.753	118971	125428	105358	104284	30314.7	22727.3	132410	126127	119008	168198	134688	1644.35	101474	130503
284.32941@2.829	57780	48626.8	127597	51633.4	7570.35	6206.93	67571.8	101502	78490	53178.7	82730	24924.5	50035.8	37498.5
625.20928@1.394	19976.2	24783.5	27770.5	22539.2	10889.9	12241	33414.4	19525	32429.1	22255	22108.7	4783.74	24477	17889.7
160.07507@11.221	44028.5	50358.1	69842.6	61780.7	13237.5	6049.38	43197.3	44544.4	35534.6	52272.8	47478.3	6912.79	59618.6	38241.3
340.0255@9.768	32736.3	38960.8	44940.7	42516.3	11313.8	7475.93	29290.2	28180.3	28350.9	34301	35594.4	9965.26	41368.3	29231
